# Supplementary material for: Nordic walking training in elderly, a randomized clinical trial. Part II: Biomechanical and metabolic adaptations
Source: Sports Med Open. 2020 Jan 13;6:3. doi: 10.1186/s40798-019-0228-6 (PMC6957599; doi:10.1186/s40798-019-0228-6)
Supplement: Supplementary file 2 — Additional file 2. Dataset of the trained NW instructors who attended all training sessions. [file 40798_2019_228_MOESM2_ESM.xlsx]

## Sheet: Sheet1
Nordic walking training in elderly, a randomized clinical trial. Part II: Biomechanical and metabolic adaptations
Sports Medicine Open
Natalia Andrea Gomeñuka1,2 , Henrique Bianchi Oliveira1, Edson Soares da Silva1, Elren Passos Monteiro1,3, Rodrigo Gomes da Rosa1, Alberito Rodrigo Carvalho1,4, Rochelle Rocha Costa1, Martín Cruz Rodríguez Paz5, Barbara Pellegrini6, Leonardo Alexandre Peyré-Tartaruga1
1 Exercise Research Laboratory, Universidade Federal do Rio Grande do Sul, Porto Alegre, Brazil.
2 Departamento de Investigación de la Facultad de Ciencias de la Salud, (UCAMI) Universidad Católica de las Misiones, Posadas, Argentina.
3 Post-Graduate Program in Health Sciences, Federal University of Health Sciences, Porto Alegre, Brazil.
4 Physical Therapy College, Universidade Estadual do Oeste do Paraná, Cascavel, Brazil.
5 Polytechnic Institute San Arnoldo Janssen, Posadas, Argentina.
6 CeRiSM (Research Centre of Mountain Sport and Health), University of Verona, Rovereto, Italy.
e-mail address of the corresponding author: leonardo.tartaruga@ufrgs.br

## Sheet: Plan1
	supplementary material 02: Gomeñuka et al., Sports Medicine Open
								Group 1 = FW and Group 2 = NW										Group 1 = FW and Group 2 = NW / Time 1= PRE training and Time 2 = Post training												Group 1 = FW and Group 2 = NW / Time 1= PRE training and Time 2 = Post training											Group 1 = FW and Group 2 = NW / Time 1= PRE training and Time 2 = Post training
DATA FOR TABLE 2								DATA FOR TABLE 3										DATA FOR TABLE 4												DATA FOR TABLE 5											DATA FOR TABLE 6
ID	Groups	Age (years)	Height (cm)	BM pre (kg)	BM Post (kg)			ID	Groups	Speed	HRexercise FW_PRE	HRexercise FW_Post	RPE FW_PRE	RPE FW_Post	Cost FW_PRE	Cost FW_Post		ID	Groups	Time	Speed	Wext FW	Wint FW	Wint_Trunk FW	Wint_Arms FW	Wint_Legs FW	Wtot FW	R FW		ID	Groups	Time	Speed	Mean_Amp_DA FW	Mean_Amp_TB FW	Mean_Amp_VL FW	Mean_Amp_BF FW	Mean_Amp_AT FW	Mean_Amp_GM FW		ID	Groups	Time	Speed	C-C DA/TB FW	C-C VL/BF FW	C-C GM/TA FW
1	FW	68	171.5	75.4	75.4			1	1	1	61.72	71	2	2	7.62	5.78		1	1	1	1	0.167466	0.0768165	0.0146889	0.0204549	0.427481	0.244283	20.1576		1	1	1	1	0.709146	3.26267	4.65145	2.81707	19.8294	12.7672		1	1	1	1	21.8179	55.6124	26.9623
2	FW	69	164	60.9	60.9			1	1	2	67.9	75	2	2	6.7	5.07				2	1	0.155647	0.0731114	0.0192275	0.0373526	0.401835	0.228759	32.546				2	1	21.4054	5.34358	2.71629	4.75161	19.5726	22.4996				2	1	24.9954	57.9859	57.1411
3	FW	63	145	52.1	52.1			1	1	3	69.05	78	2	2	4.58	4.61		1	1	1	2	0.188112	0.103281	0.0181791	0.0210428	0.585796	0.291393	33.4657		1	1	1	2	1.56311	3.10277	1.43767	7.44976	22.9406	17.2835		1	1	1	2	53.7461	34.7764	25.9307
4	FW	74	175	93	92.4			1	1	4	76.47	85.4	3	2	4.66	5.44				2	2	0.178053	0.0825557	0.0181462	0.025324	0.467773	0.260609	36.7722				2	2	27.2784	8.18136	3.30113	7.59988	28.0841	31.7083				2	2	30.036	49.2567	54.6599
5	FW	71	154	86.2	85.4			1	1	5	80.53	91.69	3	2	4.92	4.89		1	1	1	3	0.175832	0.112334	0.0157841	0.0952653	0.644867	0.288167	51.5515		1	1	1	3	3.73351	2.81373	1.5135	7.39015	19.3997	17.9771		1	1	1	3	58.9421	38.9998	25.2239
6	FW	70	157.5	65.2	65.2			2	1	1	82.53	83.66	2	3	8.25	4.3				2	3	0.16469	0.10663	0.0150478	0.0484508	0.615071	0.27132	54.3942				2	3	10.552	3.53933	2.7303	6.32275	19.5343	17.8345				2	3	33.5616	61.1608	32.2659
7	FW	66	162.3	67.3	67.3			2	1	2	87.95	89.9	2	3	5.48	3.46		1	1	1	4	0.137034	0.212438	0.0158064	0.658239	1.06832	0.349472	68.586		1	1	1	4	1.64741	3.18446	10.2703	10.7909	28.1033	23.8171		1	1	1	4	55.0841	49.4604	31.8116
8	FW	73	166	70.8	70.8			2	1	3	93.05	86.22	2	2	5.53	2.05				2	4	0.164689	0.156044	0.0143642	0.141605	0.901197	0.320733	60.8706				2	4	20.9934	6.49421	7.43912	9.88028	27.9484	33.3858				2	4	31.127	63.9384	49.7432
9	FW	69	180	98.9	98.9			2	1	4	103.15	96	3	2	4.46	2.35		1	1	1	5	0.139921	0.233646	0.0232169	0.270879	1.2978	0.373568	74.7807		1	1	1	5	2.17737	4.9077	7.73352	9.97696	30.0054	24.2997		1	1	1	5	47.5566	57.3157	25.1476
10	FW	72	154.5	59.7	59.7			2	1	5	109.18	108.9	3	3	5.17	2.64				2	5	0.154783	0.218239	0.0227214	0.186563	1.22247	0.373022	73.1813				2	5	7.87113	3.67975	8.45472	9.45815	34.5468	25.0101				2	5	46.4861	57.2618	30.8682
11	FW	72	170	91.8	91.8			3	1	1	111	95	2	2	7.79	10.32		2	1	1	1	0.186729	0.0672949	0.0257296	0.112654	0.366137	0.254023	33.1628		2	1	1	1	16.732	9.05855	3.68434	14.929	14.3412	25.5486		2	1	1	1	54.2699	28.3552	43.0395
12	FW	68	150	88.9	88.8			3	1	2	110	111	2	2	6.52	8.354				2	1	0.199443	0.0773534	0.0239692	0.0780709	0.421365	0.276796	33.3452				2	1										2	1	46.0132	49.5813	28.7605
13	FW	61	162	70.6	71.2			3	1	3	119.26	104	2	2	7.1	5.17		2	1	1	2	0.265537	0.101371	0.0214967	0.123383	0.561133	0.366908	29.9533		2	1	1	2	5.54214	4.89029	5.96382	14.1848	21.4877	27.9521		2	1	1	2	62.6833	55.3416	34.0774
14	FW	64	150	64.8	64.8			3	1	4	129.76	105.04	3	2	6.74	4.51				2	2	0.223243	0.0910167	0.0188142	0.0328567	0.511358	0.31426	26.2886				2	2										2	2	55.2334	43.3352	27.1992
								3	1	5	134	117.77	4	3	6.45	4.56		2	1	1	3	0.253765	0.119129	0.0199907	0.0643739	0.68317	0.372894	24.0499		2	1	1	3	15.3956	7.10061	7.45614	20.6161	33.0817	40.6129		2	1	1	3	46.0762	31.611	30.5991
15	NW	73	165	73.7	73			4	1	1	97.77	98.41	1	1	7.89	8.54				2	3	0.238078	0.11183	0.0187165	0.0387538	0.636703	0.349908	37.9223				2	3										2	3	44.2265	29.2288	23.5127
16	NW	69	165	81.6	81.6			4	1	2	105.71	104.27	2	2	5.1	6.67		2	1	1	4	0.257011	0.170262	0.0210837	0.139932	0.950308	0.427273	33.7983		2	1	1	4	19.1199	6.13537	16.5161	22.7303	44.2575	37.4906		2	1	1	4	38.968	42.4082	28.3776
17	NW	64	179.5	86.3	82.1			4	1	3	110.13	104.89	3	2	4.78	5.2				2	4	0.221574	0.149515	0.0177211	0.0357264	0.852393	0.37109	45.8948				2	4										2	4	65.1545	59.5432	33.5324
18	NW	62	174	72.2	71.4			4	1	4	114.08	115.47	3	3	3.93	5.22		2	1	1	5	0.188957	0.226666	0.0263093	0.171973	1.26708	0.415623	63.1416		2	1	1	5	19.7345	5.52173	16.6303	23.2901	47.9242	41.1324		2	1	1	5	32.6354	50.4129	25.5221
19	NW	63	158.7	99.1	94.9			4	1	5	131.31	129.81	4	4	4.93	5.65				2	5	0.203151	0.220815	0.0215668	0.0709828	1.26161	0.423966	61.0303				2	5										2	5	64.5708	48.9286	18.9792
20	NW	60	165	84.3	82			5	1	1	96.56	83	3	1	12.38	8.95		3	1	1	1	0.250756	0.0764741	0.0192763	0.0281013	0.429195	0.32723	26.3166		3	1	1	1	5.10094	3.16889	7.39385	4.16597	41.4112	20.5403		3	1	1	1	57.9278	41.2411	33.9117
21	NW	63	163	81.2	81.2			5	1	2	97.65	90	3	3	7.73	6.6				2	1	0.26295	0.0701989	0.0170881	0.0204407	0.395113	0.333148	28.8062				2	1	3.71502	3.73883	8.3248	6.77231	38.3367	25.0104				2	1	65.8742	40.4359	51.1553
22	NW	64	154.5	62.5	62.5			5	1	3	98.16	101	3	3	4.81	4.75		3	1	1	2	0.209651	0.0927016	0.0156398	0.0221082	0.529218	0.302353	42.6008		3	1	1	2	5.21065	3.16644	7.32481	4.18233	40.7688	20.2471		3	1	1	2	52.4988	34.9253	29.523
23	NW	70	174.5	94	94			5	1	4	109.5	110	4	2	5.29	5.28				2	2	0.264817	0.118022	0.0136762	0.0281783	0.674918	0.382839	34.6106				2	2	6.22926	6.01544	11.9217	9.58245	60.4857	47.7513				2	2	72.9171	37.9882	54.1612
24	NW	60	157.8	71	69.8			5	1	5	132.52	126	5	3	5.91	4.89		3	1	1	3									3	1	1	3	3.39579	5.27836	7.15903	5.2396	30.5995	18.998		3	1	1	3	38.749	36.1624	33.7656
25	NW	66	171.5	93.1	92			6	1	1	78	83.73	1	1	6.14	5.84				2	3	0.336219	0.102992	0.0579307	0.0800441	0.509731	0.439211	48.3289				2	3	5.44884	7.1452	9.05951	7.83316	40.0679	31.3161				2	3	45.6765	40.2448	38.5249
26	NW	62	167	82.6	82.3			6	1	2	84.86	88.38	1	1	4.87	4.87		3	1	1	4	0.354685	0.239766	0.0315772	0.0786016	1.35643	0.594451	36.1378		3	1	1	4	1.91931	3.90664	11.802	8.32371	34.1515	23.7628		3	1	1	4	54.9069	33.5485	37.2078
								6	1	3	86	91.25	2	1	3.52	3.87				2	4	0.149129	0.162062	0.0154869	0.0558418	0.91946	0.311191	63.8066				2	4	7.97311	4.19562	8.49634	8.13272	35.4807	30.9624				2	4	52.272	36.4684	24.3664
								6	1	4	94.37	97.84	2	1	3.4	3.47		3	1	1	5									3	1	1	5	3.28732	5.28293	8.58795	14.1313	55.0747	26.3081		3	1	1	5	59.854	48.1825	26.0907
	note							6	1	5	105.63	109.07	2	1	3.87	3.76				2	5	0.122709	0.222836	0.0231153	0.156726	1.24057	0.345545	74.272				2	5	4.04794	8.9394	9.98194	21.1419	50.2899	40.7232				2	5	47.0951	42.7646	17.7738
	Amp	amplitude of EMG signal						7	1	1	83	79.54	3	2	8.2	7.6		4	1	1	1	0.159647	0.0559375	0.0279682	0.046723	0.297391	0.215585	39.8209		4	1	1	1	6.25037	4.94992	4.42022	26.4791	9.25955	9.79404		4	1	1	1	76.9639	18.9571	26.2766
	BM	body mass						7	1	2	85	86	1	2	5.08	5.73				2	1	0.138565	0.0568297	0.0309667	0.0725825	0.294828	0.195395	48.3159				2	1	1.2748	1.87123	4.52885	12.2742	12.2803	6.93188				2	1	69.2569	45.6439	34.4659
	BF	biceps femoris						7	1	3	93	91.6	2	1	4.94	5.35		4	1	1	2	0.20264	0.0814716	0.0238018	0.145831	0.483833	0.284112	44.5333		4	1	1	2	13.9891	12.682	4.03491	23.6442	9.14346	10.0103		4	1	1	2	86.29	21.4833	19.1641
	C-C	co-contraction						7	1	4	99	99.11	1	2	4.63	4.89				2	2	0.209439	0.077641	0.0259477	0.127221	0.459836	0.28708	44.2039				2	2	1.23747	2.07738	5.08716	16.1355	16.1784	10.1148				2	2	68.5712	39.0434	25.081
	Cost	cost-of-transport						7	1	5	106	108.58	3	2	4.96	5.49		4	1	1	3	0.257165	0.102206	0.0215554	0.367973	0.646539	0.359371	46.0646		4	1	1	3	11.2303	25.2994	4.98837	25.4216	12.2911	12.7322		4	1	1	3	45.431	32.0385	20.3128
	DA	deltoideus anterior						8	1	1	80	72.42	4	3	7.19	4.19				2	3	0.203799	0.139614	0.0224497	0.115495	0.828254	0.343412	53.6976				2	3	1.79416	3.46183	7.63295	11.5274	17.3887	9.91247				2	3	56.5257	56.5635	28.8765
	FW	free walking training						8	1	2	82.92	75.06	1	1	4.63	4.03		4	1	1	4	0.216435	0.144051	0.0231343	0.35212	0.860563	0.360486	61.2855		4	1	1	4	11.1754	41.4175	7.8451	24.9825	17.6937	16.5154		4	1	1	4	30.5394	35.7904	26.7478
	GM	gastrocnemius medialis						8	1	3	88.25	81.73	2	2	4.15	3.16				2	4	0.209576	0.141741	0.0254344	0.201293	0.841023	0.351316	62.2947				2	4	1.77637	5.89593	10.6251	13.0683	26.7815	13.7084				2	4	31.6341	58.3033	27.4576
	Hrexercise	heart rate during submaximal tests						8	1	4	96.77	95.05	2	2	4.1	3.73		4	1	1	5	0.159596	0.191601	0.0280279	0.295848	1.13378	0.351198	74.3981		4	1	1	5	13.0066	20.4779	11.8296	25.0877	20.102	15.8407		4	1	1	5	63.7933	41.4145	19.5902
	ID	identity						8	1	5	106.84	98	2	2	4.29	3.36				2	5	0.150311	0.197641	0.0266321	0.294898	1.1578	0.347952	75.1187				2	5	1.60666	6.94914	13.1348	15.5491	26.9361	13.1096				2	5	30.0163	51.0837	22.0761
	NW	Nordic walking training						9	1	1	74.25	69	3	3	13.02	10.73		5	1	1	1	0.154745	0.0953461	0.026402	0.240935	0.534892	0.250091	22.4929		5	1	1	1	3.09734	4.75488	5.69615	9.84765	14.6474	21.1706		5	1	1	1	65.5689	54.8471	58.1462
	R	pendular recovery						9	1	2	76.44	69.9	2	2	6.94	7.23				2	1	0.160716	0.104411	0.0282103	0.166254	0.584787	0.265127	29.335				2	1	1.78292	17.993	4.82346	8.30685	12.3849	14.8041				2	1	10.0551	57.2528	50.8258
	RPE	rating of perceived exertion						9	1	3	80.85	73.53	2	2	5.2	5.57		5	1	1	2	0.211627	0.124201	0.0216714	0.377603	0.731426	0.335828	29.0958		5	1	1	2	2.45382	4.46032	5.08781	29.9975	16.902	25.0353		5	1	1	2	54.9462	17.2016	65.8814
	TA	tibialis anterior						9	1	4	81.26	75.05	2	2	4.79	4.59				2	2	0.205084	0.133517	0.0225279	0.132923	0.754834	0.338601	31.4018				2	2	4.37136	42.3046	5.63327	11.6546	10.258	12.2303				2	2	10.3316	48.2196	42.4649
	TB	triceps brachii						9	1	5	84.92	81.12	3	3	5.41	5.35		5	1	1	3									5	1	1	3	17.9631	30.3093	27.6332	255.794	28.8873	40.2555		5	1	1	3	59.4422	10.8321	70.4858
	VL	vastus lateralis						10	1	1	84.8	76.66	3	3	7.55	10.32				2	3	0.196093	0.166939	0.0167521	0.108062	0.953138	0.363033	35.096				2	3	5.03823	47.1083	6.50755	14.1798	20.4254	16.0849				2	3	10.713	45.8264	39.3825
	Wint	internal mechanical work						10	1	2	88.15	76.16	1	2	5.17	5.71		5	1	1	4									5	1	1	4	20.5413	33.9373	31.5312	50.6488	40.3324	35.733		5	1	1	4	60.7973	64.8705	69.4579
	Wext	external mechanical work						10	1	3	92.93	80.4	1	2	4.96	4.47				2	4	0.166145	0.201104	0.018729	0.144851	1.15034	0.367249	47.7401				2	4	6.95911	44.1709	8.7081	15.8797	30.4355	19.9184				2	4	15.7554	47.5725	36.0152
	Wint_Trunk	internal mechanical work related to trunk movements						10	1	4	102.64	85.27	2	2	4.52	4.61		5	1	1	5	0.199884	0.270854	0.0163588	0.213267	1.50687	0.470738	42.0737		5	1	1	5	23.8808	33.4398	35.4731	81.2259	68.7866	68.2141		5	1	1	5	72.0551	53.1843	66.826
	Wint_Legs	internal mechanical work related to leg movements						10	1	5	106	93.28	3	2	4.22	5.13				2	5	0.118569	0.25524	0.0189994	0.181683	1.43317	0.373809	64.6723				2	5	4.94	39.851	10.3861	14.8845	37.7442	21.4756				2	5	12.3837	47.3344	28.1164
	Wint_Arms	internal mechanical work related to trunk movements						11	1	1	84	77.21	4	3	9.39	5.13		6	1	1	1	0.129648	0.0800451	0.0288874	0.0956862	0.4293	0.209693	52.9633		6	1	1	1	47.3742	2.27639	2.20224	3.19025	28.4279	7.98672		6	1	1	1	4.81609	47.8052	35.6373
	Wtot	total mechanical work						11	1	2	81	80.21	4	1	4.73	4.29				2	1	0.151598	0.0621716	0.018673	0.0647623	0.341826	0.21377	49.3067				2	1	1.59332	2.93258	3.89225	7.85628	23.9717	12.5477				2	1	55.0628	50.5052	55.7565
								11	1	3	89	88.38	3	2	3.74	4.24		6	1	1	2	0.155445	0.0939505	0.0189915	0.0700711	0.523902	0.249396	41.6694		6	1	1	2	12.9322	1.48333	1.883	5.60921	26.8075	7.21357		6	1	1	2	11.6143	57.0357	25.5375
								11	1	4	93.2	92.06	3	2	3.97	3.99				2	2	0.240458	0.083854	0.015462	0.0222053	0.474039	0.324312	15.4685				2	2	1.7533	3.89444	6.71785	11.324	25.8664	12.3686				2	2	45.2264	63.5989	34.5707
								11	1	5	108	101.07	3	2	4.26	4.4		6	1	1	3	0.200469	0.11993	0.0163488	0.165247	0.66405	0.3204	44.6049		6	1	1	3	6.19947	2.06643	2.38031	8.26699	30.167	10.0542		6	1	1	3	33.3856	61.1965	30.1242
								12	1	1	80.05	66.9	6	4	8.55	9.01				2	3	0.20317	0.10325	0.017476	0.0497336	0.593815	0.30642	43.4721				2	3	1.3837	2.80032	6.91596	9.44678	27.8594	19.4998				2	3	49.8182	60.9618	36.725
								12	1	2	84.83	72.93	2	1	5.84	6.23		6	1	1	4	0.14381	0.163431	0.0144937	0.274262	0.878372	0.307241	58.6286		6	1	1	4	19.07	5.00066	4.18409	11.5646	43.5292	16.7054		6	1	1	4	27.0778	49.4062	33.8991
								12	1	3	86.61	72.36	3	2	4.35	5.25				2	4											2	4	1.93095	2.99246	22.9192	16.9913	31.3859	18.4148				2	4	65.4808	67.411	37.1584
								12	1	4	90.9	76.64	3	2	4.25	4.99		6	1	1	5									6	1	1	5	7.15679	3.15337	3.05084	12.1493	54.8936	15.7672		6	1	1	5	44.358	45.4656	31.7522
								12	1	5	98.33	81.15	2	2	3.34	5.2				2	5	0.145404	0.204201	0.0181138	0.0533427	1.17049	0.349605	67.7323				2	5	2.43715	4.19587	21.6329	34.8853	39.8119	21.6327				2	5	60.5537	61.5146	36.5534
								13	1	1	87.52	82.21	4	2	10.14	11.31		7	1	1	1	0.162498	0.0577667	0.0161188	0.076531	0.318517	0.220265	46.2122		7	1	1	1	12.227	26.1472	1.37684	4.91211	18.331	13.4055		7	1	1	1
								13	1	2	87.37	84.88	1	1	4.79	6.27				2	1	0.200964	0.0516543	0.0139925	0.0648413	0.284121	0.252618	36.6496				2	1				0	0	0				2	1
								13	1	3	92.26	86.46	1	1	4.22	5.03		7	1	1	2	0.177389	0.0833203	0.0159615	0.25109	0.444406	0.260709	51.0227		7	1	1	2	18.8958	37.5782	2.08503	7.04581	32.2935	11.3287		7	1	1	2
								13	1	4	103.29	91.46	1	1	4.21	3.7				2	2											2	2				0	0	0				2	2
								13	1	5	109.52	104.14	2	2	4.12	5.17		7	1	1	3	0.209062	0.137069	0.0137582	0.237354	0.746525	0.346131	53.8701		7	1	1	3	16.608	32.5355	2.83857	7.8606	38.7195	19.033		7	1	1	3
								14	1	1	73	78.76	3	2	9.48	6.09				2	3	0.140816	91.9546	0.0263224	0.241488	528.147	92.0954	63.0793				2	3				0	0	0				2	3
								14	1	2	86.2	83.07	1	1	4.76	3.69		7	1	1	4	0.155286	0.164771	0.0121615	0.292908	0.872154	0.320058	59.3526		7	1	1	4	21.6251	53.9532	4.83674	9.07529	47.2351	21.6316		7	1	1	4
								14	1	3	88.8	90	1	1	3.23	3.37				2	4	0.153113	0.176371	0.0148766	0.251006	0.960849	0.329485	64.5629				2	4				0	0	0				2	4
								14	1	4	100.64	94.53	1	1	4.62	4.26		7	1	1	5	0.0804285	0.244456	0.0191594	0.355637	1.30603	0.324884	84.1877		7	1	1	5	10.4772	32.8795	7.56358	10.4448	64.7437	26.1407		7	1	1	5
								14	1	5	115.33	106.25	2	3	5	4.75				2	5	0.122632	0.245624	0.0191449	0.355531	1.31446	0.368256	74.533				2	5										2	5
								ID	Groups	Speed	HRexercise NW_PRE	HRexercise NW_Post	RPE NW_PRE	RPE NW_Post	Cost NW_PRE	Cost NW_Post		8	1	1	1	0.235875	0.0626448	0.0156951	0.0558981	0.343168	0.29852	30.9922	Wtot NW_Post	8	1	1	1	3.34139	1.69665	11.5128	8.19644	12.5722	16.6064		8	1	1	1	50.7287	60.6553	37.4747
								15	2	1	102.28	96.42	2	1	8.44	5.49				2	1	0.197491	0.0612968	0.015273	0.0460118	0.348989	0.258787	25.7084				2	1	1.54288	2.59662	8.41111	34.8418	24.1478	17.4252				2	1	60.4062	23.2772	63.1059
								15	2	2	102.87	95	2	1	8.23	5.06		8	1	1	2	0.242683	0.0660216	0.0186768	0.0550459	0.375838	0.308705	40.4632		8	1	1	2	2.41081	1.70029	11.5562	8.41134	16.5223	15.2527		8	1	1	2	62.8753	53.5777	31.0175
								15	2	3	108.38	99	3	2	4.28	4.01				2	2	0.230474	0.0695649	0.0150092	0.0447988	0.403434	0.300039	39.1994				2	2	2.01255	2.75965	8.13728	10.5399	23.1818	17.667				2	2	74.3938	45.0394	51.629
								15	2	4	104.86	98	3	2	4.65	3.76		8	1	1	3	0.257213	0.0930403	0.0138811	0.0188792	0.545085	0.350253	41.9938		8	1	1	3	3.61034	1.83805	10.9388	5.81976	12.6987	12.6509		8	1	1	3	50.9034	63.1139	22.0995
								15	2	5	107.66	103	4	3	4.82	4.33				2	3	0.236744	0.100856	0.0155608	0.0839692	0.582703	0.3376	51.0707				2	3	2.05724	3.01542	9.5541	13.8893	26.8336	19.6436				2	3	71.3615	44.0176	50.2522
								16	2	1	89.9	80	1	1	8.03	7.43		8	1	1	4	0.160683	0.0159731	0.00176212	0.00391069	0.0937152	0.176656	29.4919		8	1	1	4	3.93303	2.19382	13.759	8.39233	16.6532	14.999		8	1	1	4	55.6104	62.4267	18.4529
								16	2	2	91.52	87.16	1	1	4.13	4.44				2	4	0.194241	0.15002	0.0144305	0.0935495	0.86842	0.344261	64.703				2	4	2.10817	3.28024	9.43925	18.3433	32.8228	19.5074				2	4	60.6097	39.9328	47.1783
								16	2	3	93.45	89.9	1	1	3.7	3.59		8	1	1	5	0.180808	0.190833	0.0177183	0.0467112	1.11955	0.371641	69.627		8	1	1	5	4.32637	2.71043	15.7551	9.65134	21.2183	15.9468		8	1	1	5	59.5638	64.3961	19.6792
								16	2	4	106.92	92.85	2	2	3.65	4.25				2	5	0.13845	0.203921	0.0193	0.19911	1.14682	0.342371	78.1798				2	5	2.62195	3.84607	13.6874	18.4753	34.4567	20.6777				2	5	63.102	41.2896	43.3861
								16	2	5	104.36	106	3	3	3.89	4		9	1	1	1	0.288096	0.0881758	0.0269057	0.400318	0.456622	0.376271	23.5642		9	1	1	1	4.09754	4.39638	12.7333	3.21296	8.14607	17.0344		9	1	1	1	86.6251	42.1996	30.7505
								17	2	1	64.12	73.16	1	1	7.09	10.11				2	1											2	1	9.21995	15.4057	7.89816	2.24078	7.82953	14.5757				2	1	59.9365	38.0392	31.6132
								17	2	2		80.81	1	1	5.84	5.92		9	1	1	2	0.2665	0.109926	0.0179335	0.434547	0.632583	0.376426	34.6757		9	1	1	2	5.56255	6.19846	20.6825	6.05984	12.1635	21.7641		9	1	1	2	87.8275	38.069	46.0171
								17	2	3	75.94	86	1	1	4.24	5.31				2	2	0.22704	0.0961297	0.0140033	0.199092	0.581286	0.323169	34.1633				2	2	9.82384	6.85199	11.1407	2.86067	10.2235	19.0815				2	2	71.9654	41.4266	29.3873
								17	2	4	81.88	90.03	2	2	4.43	4.53		9	1	1	3	0.173262	0.141541	0.0137589	0.303885	0.784528	0.314803	51.1196		9	1	1	3	3.76768	4.09898	17.8932	4.38087	13.901	18.8823		9	1	1	3	84.6992	44.6819	31.6448
								17	2	5	84.75	98.25	3	3	3.66	5.39				2	3	0.220398	0.135597	0.0130077	0.208618	0.783077	0.355994	40.504				2	3	6.549	5.17215	13.3439	3.3295	13.1062	19.2267				2	3	79.5105	42.6693	29.8095
								18	2	1	82.05	77	2	1	6.24	2.75		9	1	1	4	0.170813	0.183136	0.0149812	0.292053	1.01641	0.353949	60.1305		9	1	1	4	4.1559	4.96993	20.9326	6.6252	17.9962	19.8217		9	1	1	4	82.0483	46.927	32.5628
								18	2	2	89.95	79.1	2	1	4.35	3.15				2	4	0.182525	0.171058	0.0134266	0.169984	0.974295	0.353583	56.0345				2	4	12.9019	9.37481	15.4178	5.142	19.8046	26.4756				2	4	73.3036	38.5039	34.0133
								18	2	3	92.35	85.53	2	1	3.61	1.23		9	1	1	5	0.193351	0.23377	0.0170015	0.221271	1.32087	0.427121	60.0037		9	1	1	5	17.7304	17.5668	27.2046	10.6187	20.6241	26.2355		9	1	1	5	94.1152	56.7499	38.7018
								18	2	4	95.77	89.05	1	2	3.43	1.22				2	5	0.193528	0.224795	0.017533	0.217009	1.26864	0.418323	60.2247				2	5	4.90297	8.13309	17.0444	6.67903	25.1997	30.1871				2	5	59.5055	47.1925	28.5774
								18	2	5	102.84	94.95	2	2	2.84	1.83		10	1	1	1									10	1	1	1	3.31531	1.73183	4.18413	4.99198	8.69222	7.25116		10	1	1	1	52.3711	57.9504	46.1452
								19	2	1	76.76	74.44	1	1	7.58	7.67				2	1	0.264529	0.0860414	0.0329735	0.100239	0.471682	0.35057	27.0236				2	1	1.40734	6.92962	5.0094	85.501	12.6411	9.66173				2	1	20.3179	5.76626	68.4337
								19	2	2	78.55	76.44	1	2	4.77	4.67		10	1	1	2	0.286535	0.113887	0.0418476	0.101121	0.628435	0.400422	18.6403		10	1	1	2	6.12591	13.181	3.61554	8.73068	9.85427	8.88314		10	1	1	2	48.0048	37.4106	45.5162
								19	2	3	77.9	80.81	2	2	4.07	3.53				2	2											2	2	1.57455	6.26721	5.07477	110.024	11.2594	12.0689				2	2	25.0682	4.46285	50.2181
								19	2	4	82.43	86.96	2	3	3.37	3.87		10	1	1	3	0.303509	0.145885	0.0384679	0.112079	0.812541	0.449393	19.2734		10	1	1	3	2.88266	2.43951	4.15365	6.58377	10.2897	10.9105		10	1	1	3	71.0973	53.2163	43.3369
								19	2	5	89.7	92	3	3	3.34	4.11				2	3	0.293762	0.125097	0.0273134	0.0982862	0.714779	0.418858	27.7962				2	3	1.39865	7.62513	5.31862	1364.05	13.6193	12.7492				2	3	18.3164	0.391944	45.7644
								20	2	1	90	81.65	1	1	13.73	6.94		10	1	1	4	0.274834	0.208948	0.0448186	0.319428	1.12393	0.483781	33.2773		10	1	1	4	5.28725	2.36558	4.63951	8.00229	14.9144	12.3155		10	1	1	4	50.9431	54.7377	31.4102
								20	2	2	90.76	88	1	1	7.76	3.73				2	4	0.304672	0.187344	0.0336189	0.184099	1.03023	0.492016	31.5989				2	4	2.9862	6.31744	5.9032	777.689	16.7869	16.0035				2	4	47.3605	0.756202	41.3264
								20	2	3	96	93.1	1	1	6.93	4.29		10	1	1	5	0.342042	0.130674	0.0358387	0.14614	0.684899	0.472716	29.8561		10	1	1	5	8.27707	46.7704	6.06561	18.0557	18.9698	14.5942		10	1	1	5	17.6384	32.6265	32.0592
								20	2	4	100.8	97.47	2	2	6.25	4.32				2	5											2	5	3.12388	8.21378	9.82338	1166.08	21.4324	22.6998				2	5	38.7713	0.831287	40.5907
								20	2	5	108	106.75	2	3	5.77	3.56		11	1	1	1	0.14003	0.0595036	0.0200233	0.0587568	0.32484	0.199534	35.4732		11	1	1	1				0	0	0		11	1	1	1
								21	2	1	57	55.25	1	2	7.29	6.14				2	1	0.119204	0.0616084	0.0264538	0.0711257	0.324033	0.180813	52.0569				2	1	7.26921	3.11766	7.28346	11.031	11.8383	6.18206				2	1	44.0816	62.4937	23.0405
								21	2	2	61.31	59.93	1	2	4.02	3.85		11	1	1	2	0.188437	0.0810311	0.0179274	0.0410761	0.459777	0.269468	31.1219		11	1	1	2				0	0	0		11	1	1	2
								21	2	3	68.42	66.62	2	2	4.46	3.41				2	2	0.187997	0.0809359	0.0223912	0.050062	0.455478	0.268933	39.4065				2	2	7.3891	3.05401	6.62281	16.4799	14.1669	9.20815				2	2	41.3409	43.7118	13.1693
								21	2	4	75	72.15	2	2	3.53	3.61		11	1	1	3	0.195946	0.112237	0.0153903	0.041108	0.641317	0.308183	49.4875		11	1	1	3				0	0	0		11	1	1	3
								21	2	5	80.2	78.76	3	3	4.41	4.16				2	3	0.212963	0.114694	0.0186881	0.0284007	0.657883	0.327658	46.2814				2	3	7.7756	19.5162	7.63872	12.0132	18.8005	10.7577				2	3	40.107	44.0954	18.6141
								22	2	1	73.41	71.2	1	1	9.2	8.22		11	1	1	4	0.206028	0.166593	0.0138473	0.0794464	0.952368	0.372621	50.5266		11	1	1	4				0	0	0		11	1	1	4
								22	2	2	73.8	75.05	1	1	6.01	4.77				2	4	0.239439	0.180036	0.0213776	0.137292	1.01624	0.419475	51.7499				2	4	13.1758	4.08017	19.7119	24.9416	20.5472	12.7263				2	4	33.3217	60.2196	16.2273
								22	2	3	78.18	73.04	1	2	4.59	4.45		11	1	1	5	0.170094	0.228497	0.0175257	0.0975644	1.30413	0.398591	66.2129		11	1	1	5				0	0	0		11	1	1	5
								22	2	4	82.75	75.5	2	2	4.16	4.44				2	5	0.199899	0.239248	0.0190765	0.0585893	1.36521	0.439147	63.5108				2	5	8.98578	4.53679	24.8042	24.0425	29.4056	13.9881				2	5	50.9655	50.5052	12.8716
								22	2	5	89.37	85.15	2	2	4.91	3.84		12	1	1	1	0.232026	0.096734	0.0395906	0.260495	0.487064	0.32876	46.5687		12	1	1	1	2.0023	4.25634	3.96998	6.07157	4.7247	7.23151		12	1	1	1	49.0164	58.9913	42.1092
								23	2	1		78	2	1	9.27	6.25				2	1	0.203013	0.072165	0.0329321	0.130174	0.378814	0.275178	37.9746				2	1	2.52803	3.49398	2.69163	4.49185	6.50774	9.62887				2	1	72.1114	62.7226	37.0854
								23	2	2	73.1	80	2	1	4.75	5.25		12	1	1	2	0.216179	0.113983	0.0180177	0.369293	0.595695	0.330162	49.0752		12	1	1	2	2.41069	5.83997	7.39555	6.48669	6.06636	5.17479		12	1	1	2	42.289	53.6999	42.8503
								23	2	3	79.61	82	3	2	3.96	4.59				2	2	0.215901	0.131909	0.0212846	0.617244	0.62058	0.34781	47.353				2	2	3.11501	6.10486	3.25593	5.24324	5.58896	10.9281				2	2	50.8117	57.6274	37.3432
								23	2	4	81.89	86	3	2	4.31	4.15		12	1	1	3	0.164357	0.134702	0.0151783	0.195549	0.747015	0.29906	64.4958		12	1	1	3	3.19412	6.54793	6.78885	7.86666	7.86195	6.32693		12	1	1	3	51.125	51.7838	31.4499
								23	2	5	89	95	2	3	5.01	4.64				2	3	0.190201	0.141893	0.016943	0.482808	0.69672	0.332094	57.782				2	3	2.77022	5.54564	6.68739	9.68612	12.6057	16.6738				2	3	49.2978	52.7858	38.4405
								24	2	1	94	111	1	1	8.1	3.53		12	1	1	4	0.203184	592.085	0.0176802	0.415204	3400.74	592.288	57.7742		12	1	1	4	6.79132	21.1894	8.45885	9.64109	10.8812	7.80041		12	1	1	4	32.0914	49.8028	26.5172
								24	2	2	98.3	114	1	1	6.29	2.98				2	4	0.210004	0.197366	0.0231849	0.525885	1.01144	0.40737	60.1689				2	4	4.40585	8.81122	11.1365	9.60016	13.9954	15.2892				2	4	49.1902	61.4921	37.1757
								24	2	3	101	120	1	1	4.81	2.45		12	1	1	5									12	1	1	5	5.527	11.7436	10.4183	13.9269	17.164	10.3698		12	1	1	5	46.9851	51.3939	24.556
								24	2	4	106.14	117	1	2	4.56	3.6				2	5	0.209225	0.226355	0.0259833	0.187741	1.25	0.43558	64.7976				2	5	4.93953	10.4834	15.6135	9.65896	26.0184	15.0185				2	5	51.9785	45.769	28.9346
								24	2	5	117.9	125	2	2	4.59	3.64		13	1	1	1	0.218072	0.0991879	0.023204	1.00076	0.445291	0.31726	30.4776		13	1	1	1	1.39025	3.07209	6.99805	2.71754	13.3498	21.2763		13	1	1	1
								25	2	1	100	83.25	1	1	6.87	3.44				2	1	0.237575	0.0646397	0.0233502	0.287784	0.393589	0.302215	24.7725				2	1	3.17151	1.82395	6.75686	3.17698	18.2065	25.224				2	1	57.2277	59.3203	22.6653
								25	2	2	103	90.35	1	1	5.26	2.6		13	1	1	2	0.225895	0.0930329	0.0145921	0.322726	0.536296	0.318927	41.87		13	1	1	2	1.63234	2.38495	9.30616	2.65773	17.8954	21.0748		13	1	1	2
								25	2	3	104.88	96.7	1	1	4.13	2.74				2	2	0.234856	0.0859649	0.0173779	0.102657	0.4916	0.320821	43.3132				2	2	2.9093	1.66621	8.45205	3.85218	20.5623	21.4932				2	2	60.0252	61.4941	28.8735
								25	2	4	111.5	107.45	2	1	4.23	2.65		13	1	1	3	0.224621	0.127052	0.0139497	0.269294	0.696532	0.351673	50.9994		13	1	1	3	1.58487	4.07174	10.373	5.00579	32.3265	24.4055		13	1	1	3
								25	2	5	124.68	115.12	3	2	4.5	2.64				2	3	0.227242	0.136692	0.0127453	0.29325	0.751044	0.363935	48.0199				2	3	1.53446	2.69938	10.5304	6.21214	29.5267	28.2166				2	3	62.1074	67.0655	31.1347
								26	2	1	68	82	1	1	11.34	10.61		13	1	1	4	0.229239	0.204468	0.0158435	0.459653	1.05692	0.433707	53.9662		13	1	1	4	1.32458	4.11177	15.591	8.40073	38.7624	27.5419		13	1	1	4
								26	2	2	71	75	1	1	7.09	4.79				2	4	0.172945	0.169415	0.0187574	0.37525	0.887216	0.34236	67.1795				2	4	4.37949	2.82716	11.3201	8.43711	40.4507	29.6379				2	4	66.2552	52.7277	18.7049
								26	2	3	78	79	2	1	5.79	4.5		13	1	1	5	0.178782	0.238304	0.024647	0.4307	1.25619	0.417086	70.8374		13	1	1	5	1.9024	4.12076	15.3908	14.1513	50.8692	29.9865		13	1	1	5
								26	2	4	76	85	2	2	4.11	4.73				2	5	0.16662	0.228484	0.0262109	0.370573	1.21306	0.395104	72.5393				2	5	2.87897	4.60185	15.9433	9.188	50.184	31.9766				2	5	58.0968	59.0497	15.869
								26	2	5	83	86	2	2	4.52	4.18		14	1	1	1	0.174546	0.0695534	0.0247826	0.0809708	0.37028	0.244099	13.8142		14	1	1	1				0	0	0		14	1	1	1
																				2	1	0.158595	0.0650917	0.0245571	0.0733721	0.349875	0.223687	34.3509				2	1	15.4954	8.6599	12.5587	27.5503	11.0172	16.1866				2	1	55.8964	40.226	61.0004
																		14	1	1	2	0.136656	0.097694	0.015522	0.0635716	0.548393	0.23435	41.7301		14	1	1	2				0	0	0		14	1	1	2
																				2	2	0.165852	0.0841016	0.0142156	0.0688358	0.474415	0.249954	34.3142				2	2	11.5319	5.73992	13.3976	19.4028	10.8474	14.4325				2	2	49.8738	43.9529	59.0539
																		14	1	1	3	0.18072	0.138196	0.014095	0.169921	0.765043	0.318916	45.6151		14	1	1	3				0	0	0		14	1	1	3
																				2	3	0.16224	0.127168	0.0136833	0.236161	0.700409	0.289408	49.8423				2	3	14.1608	10.1065	17.0753	25.6649	10.264	16.4033				2	3	71.3739	44.4571	54.0567
																		14	1	1	4	0.197063	0.194328	0.0156631	0.128818	1.09015	0.391391	52.1585		14	1	1	4				0	0	0		14	1	1	4
																				2	4	0.1695	0.191979	0.0179889	0.298258	1.03512	0.361478	62.2308				2	4	14.7102	10.9299	22.8899	25.4022	13.1177	32.1499				2	4	72.4089	41.9984	39.9755
																		14	1	1	5	0.157235	0.26141	0.0252646	0.162377	1.46473	0.418646	68.5912		14	1	1	5				0	0	0		14	1	1	5
																				2	5	0.151518	0.252846	0.028817	0.225616	1.39407	0.404363	74.591				2	5	12.0201	10.2003	29.5362	29.0313	18.2474	23.4225				2	5	80.4305	43.685	43.9918
																		ID	Groups	Time	Speed	Wext NW	Wint NW	Wint_Trunk NW	Wint_Arms NW	Wint_Legs NW	Wtot NW	R NW		ID	Groups	Time	Speed	Mean_Amp_AD NW	Mean_Amp_TB NW	Mean_Amp_VL NW	Mean_Amp_BF NW	Mean_Amp_AT NW	Mean_Amp_MG NW		ID	Groups	Time	Speed	C-C DA/TB NW	C-C VL/BF NW	C-C GM/TA NW
																		15	2	1	1	0.190915	0.0559687	0.0171962	0.171092	0.327242	0.246884	38.1447		15	2	1	1	2.10635	4.48854	25.6148	5.50512	10.1569	28.5491		15	2	1	1	54.1987	22.8929	37.0656
																				2	1	0.203784	0.05753	0.0249616	0.310517	0.333684	0.261314	46.3321				2	1	3.48631	5.00993	25.8632	4.85741	19.117	13.2574				2	1	50.7174	18.8685	47.2213
																		15	2	1	2	0.199094	0.0851205	0.0164073	0.198558	0.495533	0.284214	52.6784		15	2	1	2	2.3497	2.75693	26.2559	10.177	18.2254	36.8916		15	2	1	2	80.839	34.3278	39.9463
																				2	2	0.256627	0.0861136	0.0210298	0.838952	0.566677	0.34274	49.4981				2	2	3.91294	8.37485	26.0488	5.25886	29.3254	20.7154				2	2	42.8191	19.5126	41.622
																		15	2	1	3	0.189853	0.12106	0.0155733	0.304814	0.695104	0.310914	63.1448		15	2	1	3	2.48	4.21897	28.6327	9.48789	21.0633	31.0555		15	2	1	3	66.2942	40.5419	34.7483
																				2	3	0.210748	0.120325	0.020938	0.563132	0.74548	0.331073	63.0871				2	3	4.15186	13.3976	22.7123	5.2398	28.687	22.7434				2	3	38.1531	28.8205	37.8079
																		15	2	1	4	0.154415	0.167125	0.0156404	0.176769	0.958217	0.321541	71.8575		15	2	1	4	2.71537	10.8409	30.7114	18.1004	30.602	35.6462		15	2	1	4	30.9457	58.4927	36.8875
																				2	4	0.196453	0.186549	0.0189856	0.435114	1.03327	0.383002	69.0744				2	4	3.97423	12.1733	34.6255	13.7455	41.5509	27.6676				2	4	42.5011	43.5444	34.7052
																		15	2	1	5	0.134261	0.227865	0.0189406	0.235984	1.28078	0.362126	77.6908		15	2	1	5	3.10279	12.922	35.2687	20.1105	36.2721	37.2361		15	2	1	5	32.313	54.0351	33.9583
																				2	5	0.160628	0.238616	0.0247066	0.378597	1.31884	0.399243	76.0196				2	5	5.16369	15.6024	42.4577	21.6986	53.4256	25.622				2	5	39.5309	49.5952	28.441
																		16	2	1	1	0.150102	0.0751189	0.0146396	0.0481771	0.412185	0.225221	13.3849		16	2	1	1	22.1731	3.1784	1.37564	1.6099	9.19528	13.3032		16	2	1	1	14.3509	67.8158	43.5159
																				2	1	0.19041	0.071731	0.0168762	0.090708	0.391736	0.262141	19.1311				2	1	2.76081	0.753460	2.01814	1.84455	6.39675	12.2805				2	1	27.8976	75.8913	36.2544
																		16	2	1	2	0.196346	0.0930811	0.0217681	0.0715579	0.527239	0.289427	29.0787		16	2	1	2	13.8708	2.79119	1.58902	2.04546	11.8246	13.9507		16	2	1	2	20.1216	68.7939	34.6944
																				2	2	0.200751	0.0992649	0.0267079	0.146157	0.566621	0.300016	35.9121				2	2	4.14828	2.70386	1.98424	2.07032	7.98013	12.8064				2	2	53.744	70.5365	39.4035
																		16	2	1	3	0.220244	0.126077	0.0173399	0.11228	0.716287	0.346321	37.6722		16	2	1	3	16.2833	6.0562	2.96212	3.0676	16.5382	19.7397		16	2	1	3	37.0212	63.3196	31.1492
																				2	3	0.239712	0.131318	0.0176824	0.139002	0.735183	0.37103	31.3472				2	3	4.22698		3.34639	3.05557	11.9964	21.4363				2	3	4.97273	64.7412	33.8972
																		16	2	1	4	0.230551	0.183666	0.0160491	0.126559	1.03023	0.414217	45.5624		16	2	1	4	21.0271	7.44086	4.68525	4.22702	24.6116	24.3022		16	2	1	4	35.823	53.527	33.3543
																				2	4	0.197964	0.183984	0.0175819	0.238864	1.00208	0.381947	51.8764				2	4	3.73784	4.04741	11.832	9.36953	16.0325	25.1281				2	4	41.8474	59.4985	27.2197
																		16	2	1	5									16	2	1	5	22.8059	9.16488	5.22124	4.68136	32.3175	29.36		16	2	1	5	40.3307	56.0224	32.4348
																				2	5	0.158161	0.242743	0.0228428	0.215481	1.33944	0.400904	65.1468				2	5	4.52431	6.79697	7.44466	4.59957	21.183	24.0179				2	5	37.756	58.0096	27.347
																		17	2	1	1	0.131633	0.0950849	0.027261	0.356728	0.515931	0.226718	50.2279		17	2	1	1	1.34878	1.27264	9.86402	6.4134	15.4098	12.4889		17	2	1	1	72.8649	33.8213	35.1911
																				2	1	0.199285	0.0902792	0.0318914	0.353113	0.468738	0.289564	21.4406				2	1	1.17743	1.16034	10.174	3.82601	12.3451	9.88874				2	1	89.5586	41.9364	34.8711
																		17	2	1	2									17	2	1	2	2.18001	1.23799	10.22	8.29372	23.6563	16.682		17	2	1	2	56.9204	36.7974	30.2507
																				2	2	0.159238	0.098142	0.0270405	0.19409	0.552377	0.25738	49.3701				2	2	1.185	2.91398	3.03355	6.42421	19.2679	12.1703				2	2	45.2901	50.2768	27.7765
																		17	2	1	3	0.185329	0.144145	0.0157927	0.166585	0.810312	0.329473	42.5665		17	2	1	3	2.98086	4.15464	10.6769	5.98445	25.2415	13.5018		17	2	1	3	63.3211	49.7752	26.3547
																				2	3	0.166141	0.146855	0.0166361	0.27055	0.813819	0.312996	47.9743				2	3	1.14625	5.59443	12.0413	8.4883	20.4562	13.7778				2	3	26.3852	53.0345	30.9985
																		17	2	1	4	0.182171	0.179521	0.0162572	0.142262	1.05659	0.361692	52.176		17	2	1	4	1.92224	3.28185	11.2254	8.61304	36.76	19.0775		17	2	1	4	49.8612	51.3317	27.0219
																				2	4	0.167986	0.147085	0.0191016	0.403216	0.918455	0.315072	68.679				2	4	1.76591	2.42265	13.9676	9.09352	26.246	11.1213				2	4	52.4987	42.6073	33.3106
																		17	2	1	5	0.0990791	0.212641	0.0186946	0.29613	1.18528	0.31172	78.6183		17	2	1	5	2.33172	8.80155	12.5495	10.0424	37.4345	19.9388		17	2	1	5	33.9323	52.8445	20.8009
																				2	5	0.0977789	0.231806	0.0210232	0.767	1.21533	0.329585	81.8111				2	5	1.64159	7.95874	13.8469	8.95882	39.4802	13.6873				2	5	32.5169	45.3693	26.2825
																		18	2	1	1	0.17884	0.0780131	0.0301624	0.149167	0.430504	0.256853	49.8261		18	2	1	1	2.86556	2.78616	3.3117	11.6344	12.1191	23.5623		18	2	1	1	81.4849	34.1463	25.6928
																				2	1	0.16224	0.0664552	0.0292226	0.187011	0.358541	0.228695	53.8416				2	1	2.50314	2.86949	2.97912	8.57975	12.6353	28.451				2	1	81.5042	37.3888	25.869
																		18	2	1	2	0.211601	0.095497	0.0241489	0.39245	0.540391	0.307098	49.0507		18	2	1	2	2.40972	2.22593	5.95348	16.6516	16.1335	29.3811		18	2	1	2	75.3638	34.928	26.3708
																				2	2	0.216607	0.0882765	0.0245181	0.311942	0.538033	0.304883	50.273				2	2	3.19906	4.12166	5.83857	12.5879	13.3039	35.1488				2	2	70.4085	44.2836	26.6323
																		18	2	1	3	0.240793	0.135008	0.0197009	0.45834	0.770785	0.375801	48.6157		18	2	1	3	2.53632	3.87315	7.26006	19.7547	17.742	28.4596		18	2	1	3	65.7871	49.008	26.986
																				2	3	0.249577	0.119251	0.019386	0.445862	0.692889	0.368828	51.381				2	3	2.64765	3.29417	6.55093	15.6872	16.024	35.2684				2	3	74.4338	36.9149	17.4007
																		18	2	1	4	0.229495	0.191132	0.0170959	0.353762	1.06766	0.420627	59.983		18	2	1	4	2.06241	2.4018	8.37246	20.1914	23.8464	24.3399		18	2	1	4	74.7207	49.7771	25.1123
																				2	4	0.181983	0.193931	0.0169122	0.523075	1.02834	0.375914	65.2707				2	4	2.75646	3.30313	6.87248	15.59	19.2937	37.1853				2	4	67.6499	45.917	29.4151
																		18	2	1	5	0.173695	0.240018	0.0219638	0.43263	1.31446	0.413713	71.4355		18	2	1	5	2.79465	3.63442	9.63721	20.3161	27.31	23.5584		18	2	1	5	65.9914	46.1095	25.0359
																				2	5	0.161734	0.233524	0.0195099	0.437833	1.27305	0.395258	73.2436				2	5	3.09564	5.13314	8.85975	17.081	30.6943	35.6586				2	5	57.8995	39.6807	26.495
																		19	2	1	1	0.188792	0.0793634	0.0235787	0.0895528	0.423795	0.268156	16.8518		19	2	1	1	3.56415	1.95738	2.34509	3.26546	12.6798	4.81061		19	2	1	1	55.235	72.0876	27.3853
																				2	1	0.188949	0.0794468	0.0246107	0.0920491	0.426712	0.268396	25.1738				2	1				0	0	0				2	1
																		19	2	1	2	0.1958	0.114792	0.0310374	0.0584737	0.639199	0.310592	20.1353		19	2	1	2	3.09998	2.25534	2.3299	6.53265	17.2157	5.89783		19	2	1	2	63.9605	61.9737	26.3344
																				2	2	0.395989	0.216286	0.0514043	0.0791618	1.18691	0.612276	15.6278				2	2				0	0	0				2	2
																		19	2	1	3	0.189305	0.153627	0.0138628	0.0677064	0.867285	0.342932	34.8025		19	2	1	3			18.1678	47.1402	18.1546	5.93609		19	2	1	3	0.000399	36.6321	25.5182
																				2	3	0.228944	0.128247	0.0198312	0.0518866	0.730964	0.357191	34.389				2	3				0	0	0				2	3
																		19	2	1	4	0.160591	0.197352	0.0182072	0.0786712	1.11512	0.357943	54.6979		19	2	1	4	2.54155	4.09228	4.00429	9.04349	20.7275	7.89785		19	2	1	4	66.7004	55.049	23.1726
																				2	4	0.20123	0.180914	0.0192441	0.0905482	1.01881	0.382144	49.6298				2	4				0	0	0				2	4
																		19	2	1	5	0.118405	0.238625	0.0231746	0.0949739	1.34849	0.35703	71.4013		19	2	1	5	1.99127	5.76108	7.67321	10.3883	28.2537	10.6701		19	2	1	5	40.0779	53.0812	23.3769
																				2	5	0.15594	0.22229	0.025245	0.0937288	1.25341	0.378229	68.4289				2	5				0	0	0				2	5
																		20	2	1	1	0.270168	0.0917302	0.0291419	0.0856562	0.482265	0.361899	28.5283		20	2	1	1	15.0669	15.8845	36.9604	8.61418	18.0276	34.8244		20	2	1	1	94.8735	23.3448	36.8259
																				2	1											2	1				0	0	0				2	1
																		20	2	1	2	0.179578	0.110754	0.0321161	0.086706	0.616211	0.290332	51.7502		20	2	1	2	6.96934	11.6572	13.3233	4.97192	24.3797	21.1196		20	2	1	2	67.582	30.5664	31.1666
																				2	2											2	2				0	0	0				2	2
																		20	2	1	3	0.318075	0.139359	0.0676376	0.135505	0.697808	0.457434	42.5724		20	2	1	3	9.90765	7.86255	21.5722	7.52368	25.9312	26.3302		20	2	1	3	79.4226	29.8049	35.315
																				2	3	0.246153	0.141523	0.0217688	0.0661259	0.807367	0.387676	46.1901				2	3				0	0	0				2	3
																		20	2	1	4	0.128996	0.023933	0.0026488	0.0330792	0.130767	0.152929	30.5185		20	2	1	4	2.1513	2.99459	15.1034	7.3001	27.0986	35.7072		20	2	1	4	71.577	39.9206	40.3068
																				2	4	0.235552	0.194419	0.0191216	0.285133	1.06081	0.429971	55.9201				2	4				0	0	0				2	4
																		20	2	1	5									20	2	1	5	14.5644	11.3953	49.9936	11.0621	28.2532	36.2499		20	2	1	5	77.9628	26.1718	43.7299
																				2	5	0.178288	0.246702	0.0245829	0.327583	1.33843	0.42499	68.7026				2	5				0	0	0				2	5
																		21	2	1	1	0.10851	0.0626117	0.0292341	0.129413	0.328589	0.171122	35.0347		21	2	1	1	1.31366	0.941431	1.3768	4.39701	7.85449	17.8797		21	2	1	1	62.6032	38.9078	32.1979
																				2	1	0.147713	0.0756623	0.0249749	0.0988773	0.407013	0.223375	29.465				2	1				0	0	0				2	1
																		21	2	1	2									21	2	1	2	1.35611	0.665146	1.42756	4.55538	15.3032	19.6703		21	2	1	2	49.6457	53.1162	33.6959
																				2	2	0.224752	0.0965234	0.0364889	0.0750496	0.537713	0.321275	34.7017				2	2				0	0	0				2	2
																		21	2	1	3	0.250048	0.119845	0.0238869	0.064591	0.688854	0.369893	45.266		21	2	1	3	1.214	0.907814	1.79252	5.61237	15.2133	26.9718		21	2	1	3	68.6142	49.447	40.6028
																				2	3	0.236695	0.111458	0.0294551	0.0903797	0.638115	0.348153	44.6898				2	3				0	0	0				2	3
																		21	2	1	4	0.254528	0.157796	0.0277492	0.142612	0.893107	0.412324	49.6632		21	2	1	4	1.3458	1.53383	2.73164	8.28232	15.4438	28.3208		21	2	1	4	67.7101	50.6514	40.478
																				2	4	0.26601	0.156555	0.0315803	0.0963983	0.896724	0.422565	49.3816				2	4				0	0	0				2	4
																		21	2	1	5	0.276459	0.212054	0.0339175	0.196341	1.19588	0.488513	55.9573		21	2	1	5	1.78141	2.23334	3.6512	11.7234	21.775	34.0454		21	2	1	5	68.7646	47.5257	30.2397
																				2	5	0.25895	0.20478	0.0388953	0.106287	1.1705	0.46373	58.0699				2	5				0	0	0				2	5
																		22	2	1	1	0.0987711	0.0755981	0.0182735	0.0787802	0.423484	0.174369	58.2397		22	2	1	1	1.42866	1.19713	6.91141	16.5888	19.5424	12.4911		22	2	1	1	80.9237	47.3204	32.0621
																				2	1	0.0714637	0.0672267	0.0168587	0.0596151	0.375427	0.13869	66.4588				2	1	2.39828	5.3715	6.74118	16.6798	19.6573	19.4161				2	1	47.2648	51.8461	36.2839
																		22	2	1	2	0.183349	0.106014	0.0148782	0.202473	0.574039	0.289363	48.0266		22	2	1	2	2.6162	2.58196	7.79656	21.7947	22.0443	12.367		22	2	1	2	41.1223	42.9816	22.7269
																				2	2	0.178496	0.096947	0.0173848	0.137184	0.539378	0.275443	53.1961				2	2	2.00377	5.1895	9.96688	16.6146	22.4811	18.2116				2	2	40.1846	58.9006	34.183
																		22	2	1	3	0.186499	0.147988	0.0127574	0.277964	0.786617	0.334488	54.3974		22	2	1	3	2.313	1.30588	7.87267	22.7046	28.8957	13.2658		22	2	1	3	55.9915	48.3129	22.5573
																				2	3	0.199876	0.139657	0.015675	0.247253	0.746309	0.339533	55.1768				2	3	2.8254	7.21204	10.9914	22.034	25.7794	21.2407				2	3	43.2314	48.7735	24.4939
																		22	2	1	4	0.158076	0.197952	0.0166992	0.271915	1.07104	0.356027	67.8971		22	2	1	4	2.59701	1.86284	10.1961	22.9172	30.4785	12.202		22	2	1	4	62.5796	51.1118	17.1198
																				2	4	0.205139	0.187606	0.0173244	0.0948545	1.05603	0.392745	56.7925				2	4	2.79992	11.2453	11.0411	24.1742	34.2441	19.431				2	4	24.7722	47.925	19.5669
																		22	2	1	5	0.130884	0.244693	0.0225866	0.172922	1.36992	0.375578	75.7589		22	2	1	5	2.65431	3.58386	10.473	24.3325	42.7498	13.0374		22	2	1	5	67.3884	54.397	13.392
																				2	5	0.104263	0.24986	0.0259998	0.286109	1.35644	0.354122	83.4476				2	5	2.55911	5.75352	17.0473	25.5212	37.5223	22.1508				2	5	46.2184	49.0754	20.2121
																		23	2	1	1	0.220763	0.0907795	0.042083	0.430103	0.48788	0.311543	46.1703		23	2	1	1	3.02518	12.7888	5.62103	4.78578	9.46861	18.3704		23	2	1	1	25.0305	59.4717	17.5947
																				2	1	0.265918	0.0970895	0.0399052	0.317041	0.525912	0.363008	37.5636				2	1	1.39299	2.6297	12.1515	3.45272	22.1806	10.9956				2	1	42.0469	55.4604	52.0283
																		23	2	1	2	0.209941	0.10511	0.0301543	0.347801	0.595006	0.31505	50.6452		23	2	1	2	3.36991	24.4649	14.802	7.44686	14.8453	21.1481		23	2	1	2	14.0959	42.9563	19.147
																				2	2	0.221528	0.109684	0.0281313	0.388629	0.597701	0.331212	46.286				2	2	1.53662	3.35354	14.1076	4.68272	40.0672	13.63				2	2	43.2606	54.6371	33.0699
																		23	2	1	3	0.202965	0.120994	0.0244788	0.394255	0.682425	0.323959	56.718		23	2	1	3				0	0	0		23	2	1	3
																				2	3	0.200955	0.123173	0.0223869	0.313443	0.70773	0.324128	58.6467				2	3	1.48435	4.04389	15.8339	5.60603	35.7789	15.9408				2	3	37.427	54.7874	38.6454
																		23	2	1	4	0.153625	0.170547	0.0216666	0.343069	0.925767	0.324173	72.3758		23	2	1	4	3.17489	2.78912	18.6212	9.47399	18.7447	24.9272		23	2	1	4	47.7763	47.9598	17.9162
																				2	4	0.175646	0.169333	0.0174487	0.294389	0.946832	0.344979	67.7756				2	4	1.24005	3.2139	18.1464	7.621	43.5792	17.6129				2	4	38.2451	62.0103	38.0245
																		23	2	1	5	0.10502	0.222713	0.0255278	0.433682	1.19162	0.327733	83.6176		23	2	1	5	3.38501	3.74499	23.9299	14.1858	41.4233	28.0161		23	2	1	5	50.9729	50.8267	25.2012
																				2	5	0.0953568	0.224272	0.0248388	0.424721	1.22593	0.319628	85.7072				2	5	1.27696	3.44991	21.4076	10.5613	48.9885	19.6221				2	5	37.2672	51.6565	39.5346
																		24	2	1	1	0.180268	0.0765685	0.0325614	0.136419	0.381201	0.256837	34.0508		24	2	1	1	2.80161	1.83147	6.80263	13.4185	15.6239	17.9937		24	2	1	1	65.4349	58.7628	31.7729
																				2	1	0.162338	0.0706447	0.0265018	0.115325	0.365066	0.232983	28.1308				2	1	7.42908	3.03818	5.54153	4.91519	19.5072	20.6813				2	1	40.8997	44.3725	44.0695
																		24	2	1	2	0.209235	0.156985	0.014146	0.480555	0.774408	0.36622	38.5111		24	2	1	2	2.5188	1.39334	6.95042	8.29333	21.5874	21.0305		24	2	1	2	55.8015	67.3927	38.2126
																				2	2	0.207722	0.0991102	0.0138613	0.0343674	0.55554	0.306832	23.3991				2	2	5.65044	2.66398	6.10124	4.77088	24.2606	22.713				2	2	47.3123	43.8242	43.0632
																		24	2	1	3									24	2	1	3	3.87491	2.17938	6.90151	11.961	23.0927	22.4663		24	2	1	3	54.8805	56.4118	35.7235
																				2	3											2	3	8.12942	3.15449	7.28416	7.57549	26.3772	25.9686				2	3	38.5899	41.3204	41.3394
																		24	2	1	4	0.191023	0.187202	0.0146065	0.400386	0.967288	0.378225	51.8586		24	2	1	4	3.49756	2.6695	9.25823	14.14	25.9847	27.7146		24	2	1	4	65.5805	49.1012	41.7642
																				2	4	0.222158	0.182812	0.0160817	0.139372	1.01341	0.404971	51.4586				2	4	7.07522	10.5474	9.43116	5.66647	24.2247	25.9879				2	4	70.1058	33.3118	41.0016
																		24	2	1	5	0.192572	0.236585	0.02054	0.32604	1.27755	0.429157	58.9711		24	2	1	5	3.75448	5.01844	14.2632	21.645	30.0812	31.4193		24	2	1	5	77.4145	39.0641	36.4281
																				2	5	0.148094	0.224957	0.0190581	0.211456	1.23981	0.373051	69.7797				2	5	7.97967	3.43506	10.2159	7.82796	35.6674	29.17				2	5	42.0014	31.2949	32.9888
																		25	2	1	1									25	2	1	1	1.49556	2.37261	3.20286	3.8286	18.7112	8.2061		25	2	1	1	64.0618	59.2977	37.1719
																				2	1	0.163086	0.0902447	0.0229721	0.0577561	0.494217	0.25333	18.8922				2	1	1.61254	10.5826	3.33071	9.04997	8.89511	19.6311				2	1	15.2828	36.5491	34.1497
																		25	2	1	2	0.212512	0.114969	0.0231135	0.242937	0.622626	0.327482	21.3419		25	2	1	2	1.30459	1.5202	2.81034	3.5667	27.1103	11.1803		25	2	1	2	65.6777	56.4156	33.5369
																				2	2	0.182016	0.112465	0.0233885	0.0724659	0.635109	0.294481	22.8231				2	2	3.51105	18.71	7.16851	17.8069	13.7473	31.1591				2	2	18.8425	40.3886	27.9331
																		25	2	1	3	0.186699	0.141626	0.0216	0.214002	0.770108	0.328325	45.2069		25	2	1	3	2.00103	5.85436	2.94883	5.20749	32.6026	10.4959		25	2	1	3	45.7223	61.2366	29.0819
																				2	3	0.22004	0.128775	0.0244502	0.0730709	0.738085	0.348815	40.7941				2	3	2.07191	15.5739	4.62932	13.7803	18.2647	30.1374				2	3	13.2467	33.8895	28.7619
																		26	2	1	4	0.159738	0.195886	0.0221523	0.293161	1.04925	0.355624	63.545		26	2	1	4	1.73181	2.28065	4.04762	5.20437	31.5382	9.57454		26	2	1	4	64.9337	58.7488	29.3698
																				2	4	0.183469	0.164558	0.0281361	0.0854548	0.941465	0.348027	60.7908				2	4	3.43815	15.9365	6.55681	15.0114	20.144	28.1892				2	4	21.679	42.3103	33.4435
																		26	2	1	5	0.143269	0.230654	0.0263121	0.149047	1.30378	0.373924	73.0135		26	2	1	5	2.00847	2.97062	5.23127	6.24242	36.5292	10.1774		26	2	1	5	54.3464	58.9901	25.7001
																				2	5											2	5	8.27591		7.34571	23.6466	21.5069	33.5388				2	5	17.0108	27.8604	26.627
